# Supplementary material for: Association of germline variation with the survival of women with BRCA1/2 pathogenic variants and breast cancer
Source: NPJ Breast Cancer. 2020 Sep 10;6:44. doi: 10.1038/s41523-020-00185-6 (PMC7483417; doi:10.1038/s41523-020-00185-6)
Supplement: Supplementary file 2 — Data Set 1 [file 41523_2020_185_MOESM2_ESM.xlsx]

## Sheet: Supplementary_table6
Supplementary Data 1. Identification of potential target genes based on variant position and functional annotations.
Lead SNP and candidate causal variants	Chr:positiona	Allelesb	MAFc	D'	R2	Correlated allelesd	Scoree	Motifsf	Bound proteins (cells)	Chromatin status in HMECg	Closest gene	GeneHancer annotationh (GRCh37 position) Target genes
rs12126206	1:245642358	T/A	0.1							Quiescent	KIF26B (intron 3-4)
rs73132087	1:245605236	C/A	0.11	0.91	0.01	T = A A = C	3a		ETS1 (Jurkat), 5 proteins (2 cell types)	Quiescent
rs199650422	1:245627718	T/G	0.002	1	0.02	T = T A = G	3a	RREB-1	NFATC1, TCF3 (LCL), EGR1 (LCL, 1 other), 1 protein (1 cell type)	Quiescent
rs10924207	1:245639630	A/G	0.09	0.98	0.91	T = A A = G	3a	Cphx	FOS, STAT3, POLR2A (MCF10A-Er-Src), 1 protein (5 cell types)	Quiescent
rs5028286	8:14831991	A/G	0.1							Quiescent	SGCZ (intron 1-2)
rs147986616	8:14638921	A/G	0.004	1	0.04	A = A G = G	3a	MEF-2	1 protein (1 cell type)	Quiescent
rs79109362	8:14713233	C/T	0.005	1	0.04	A = C G = T	3a		SMARCA4 (CD34), 1 protein (1 cell type)	Quiescent
rs192362476	8:14713446	G/A	0.005	1	0.04	A = G G = A	3a		SMARCA4 (CD34), 1 protein (1 cell type)	Quiescent
rs148936565	8:14820318	T/C	0.007	1	0.06	A = T G = C	2c	IRC900814	GATA3 (T-47D, 1 other), 1 protein (1 cell type)	Quiescent
rs736418	9:136359182	A/G	0.22							Quiescent	(intergenic)
rs371136290	9:136131775	C/G	0.004	1	0.01	A = C G = G	2b		NR2C2 (LCL), 1 protein (1 cell type)	Repressed	ABO (last intron)
rs186231211	9:136208692	C/A	0.003	1	0.01	A = C G = A	2b	EBF	1 protein (1 cell type)	Transcription	MED22 (last intron)	GH09J133339 (9:136206096-136210019) Promoter: ovary, immune cells, fibroblasts, mesenchymal stem cells (Ensembl) Enhancer: immune cells (Ensembl/Encode) ADAMTS13, MED22, SURF1, SURF6
rs75012220	9:136253467	G/A	0.01	1	0.03	A = G G = A	2b		GATA3 (MCF-7)	Repressed	STKLD1/C9orf96 (intron 5-6)
rs35488811	9:136324778	C/G	0.04	0.85	0.12	A = C G = G	2a	KROX	E2F4 (MCF10A-Er-Src), SP1 (LCL, 1 other), 8 proteins (5 cell types)	Flanking Active TSS	CACFD1 (upstream)	GH09J133459 (9:136323922-136326937) Promoter: immune cells (Ensembl) Enhancer: mammary epithelial cells, MCF-7, ovary, immune cells, fibroblasts, mesenchymal stem cells (Encode) ADAMTS13, CACFD1, MED22, RPL7A, SLC2A6, SURF1, SURF2, SURF4
rs200717228	9:136325641	-/C	0.04	0.83	0.11	A = - G = C	2b	MAZ, CKROX, WT1	MYC (MCF-7), 11 proteins LCL, other), 4 proteins (2 cell types)	Active TSS	CACFD1 (intron 1-2)
rs35125296	9:136325916	G/A	0.04	0.85	0.12	A = G G = A	2b	Zfx	MYC (MCF-7 1 other), FOXA1 (T-47D 2 other), 3 proteins (LCL, other), 17 proteins (3 cell types)	Flanking Active TSS
rs75342652	9:136335351	G/A	0.003	1	0.01	A = G G = A	2b		BCL3 (LCL), POLR2A (LCL, 4 other)	Quiescent or weak transcription	CACFD1 (3' UTR)
rs34008151	9:136343587	C/T	0.01	0.91	0.04	A = C G = T	2a		5 proteins (LCL), 1 protein (1 cell type)	Flanking Active TSS	SLC2A6 (intron 1-2)	GH09J133476 (9:136341322-136345322) Promoter: immune cells (Ensembl) Enhancer: mammary epithelial cells, ovary, immune cells, fibroblasts, mesenchymal stem cells (Encode) CACFD1, SLC2A6, SURF1
rs72779223	9:136356196	G/T	0.06	1	0.02	A = T G = G	2b	Zfp281	1 protein (2 cell types)	Repressed	(intergenic)
rs77771223	9:136356446	C/T	0.09	1	0.35	A = C G = T	2b		1 protein (1 cell type)	Repressed
rs76643124	9:136356448	G/A	0.04	1	0.01	A = A G = G	2b		1 protein (1 cell type)	Repressed
rs111163031	9:136360858	G/T	0.1	0.92	0.32	A = G G = T	2b		NFATC1 (LCL), 1 protein (1 cell type)	Repressed
rs11559402	9:136360970	G/A	0.17	1	0.06	A = A G = G	2b		NFATC1, NR2C2 (LCL), 1 protein (1 cell type)	Repressed
rs111163033	9:136361079	G/A	0.1	0.92	0.32	A = G G = A	2b		NFATC1, NR2C2 (LCL), 1 protein (1 cell type)	Repressed
rs75499965	9:136361582	C/A	0.03	0.87	0.08	A = C G = A	2b		2 proteins (2 cell types)	Repressed
rs4962158	9:136362861	G/A	0.31	0.93	0.11	A = A G = G	2b		1 protein (1 cell type)	Repressed
rs11535669	9:136371468	G/C	0.19	0.93	0.06	A = C G = G	2b	RREB1	1 protein (1 cell type)	Repressed		GH09J133505 (9:136370572-136372600) Enhancer: ovary, fibroblasts, mesenchymal stem cells (Encode) ADAMTSL2, FAM163B, MYMK
rs9722449	9:136374322	C/T	0.3	0.91	0.1	A = T G = C	2b	PPARalpha:RXRalpha	3 proteins (2 cell types)	Enhancer or repressed
rs62576039	9:136374790	C/T	0.18	0.98	0.06	A = T G = C	2b		CTCF (MCF-7, 1 other), FOXA1 (T-47D, 1 other), 4 proteins (4 cell types)	Bivalent enhancer
rs11562629	9:136375057	A/T	0.18	0.93	0.05	A = T G = A	2b		MYC (MCF-7, 1 other), 2 proteins (1 cell type)	Bivalent enhancer
rs186365095	9:136377711	C/T	0.01	1	0.02	A = C G = T	2b	MTF1	NR2C2 (LCL), 1 protein (1 cell type)	Repressed
rs13293068	9:136379129	C/T	0.05	1	0.01	A = T G = C	2b		GATA1 (PBDE, 1 other), POLR2A (PBDE), 4 proteins (2 cell types)	Repressed	MYMK (upstream)
rs147857072	14:36719644	T/C	0.01							Quiescent	(intergenic, downstream of MBIP)
rs11156912	14:36829485	C/T	0.49	1	0.01	T = T C = C	2c		1 protein (2 cell types)	Quiescent	(intergenic, upstream of MBIP)
rs3930028	14:36837306	G/A	0.5	1	0.01	T = A C = G	2b		CTCF (MCF-7), 1 protein (1 cell type)	Quiescent
rs59010985	17:9945581	C/T	0.19							Quiescent	GAS7 (intron 1-2)
rs1016134	17:9927081	A/G	0.15	0.97	0.04	C = G T = A	2c		1 protein (2 cell types)	Heterochromatin
rs73269540	17:9936722	T/C	0.16	0.94	0.71	C = T T = C	2b		POLR2A (LCL)	Quiescent		GH17J010032 (17:9936198-9941173) Enhancer: immune cells (Encode) Super-enhancer in e.g. CD14+ monocytes (dbSuper) GAS7
rs7216101	17:9943867	A/C	0.14	1	0.04	C = C T = A	2b	TFII-I	EP300, NFKB1, YY1 (LCL)	Heterochromatin		GH17J010040 (17:9943481-9944459) Enhancer: immune cells (Encode) GAS7
rs7215569	17:9943911	C/G	0.14	1	0.04	C = G T = C	2b	VDR, ZNF219	BHLHE40, CTCF, EP300, NFKB1, TCF12, YY1 (LCL)	Heterochromatin
rs66968414	17:9944568	A/G	0.34	0.99	0.47	C = A T = G	2b		6 proteins (2 cell types)	Heterochromatin
rs11656239	17:9950667	C/T	0.2	1	0.97	C = C T = T	2b	IRF-2	EBF1, ELF1, MTA3, NFKB1 (LCL)	Heterochromatin
rs8067422	17:9952242	G/T	0.14	1	0.04	C = T T = G	2b	GLIS2, WT1	1 protein (1 cell type)	Heterochromatin		GH17J010048 (17:9951928-9952727) Super-enhancer in e.g. CD14+ monocytes (dbSuper) GAS7
rs8079564	17:9954620	C/T	0.14	0.96	0.04	C = T T = C	2b		EBF1, BATF, NFKB1 (LCL), 2 proteins (3 cell types)	Heterochromatin		GH17J010050 (17:9953508-9958917) Enhancer: immune cells, fibroblasts (Encode); mesenchymal cells (Fantom) Super-enhancer in e.g. CD14+ monocytes (dbSuper) GAS7
rs8072311	17:9963027	C/A	0.12	0.96	0.03	C = A T = C	2b		20 proteins (LCL)	Heterochromatin		GH17J010058 (17:9961849-9968016) Enhancer: immune cells, fibroblasts (Encode) Super-enhancer: e.g. CD14+ monocytes (dbSuper) GAS7
rs537497819	18:24664422	T/-	0.42								CHST9 (intron 2-3)
rs1829314	2:123530634	C/T	0.04							Quiescent	(intergenic)
rs294656	2:123609947	G/T	0.2	1	0.01	C = T T = G	3a	EWSR1-FLI1	3 proteins (3 cell types)	Quiescent
rs294644	2:123622609	C/T	0.19	1	0.01	C = T T = C	3a	VBP, ATF2, DBP, E4BP4	EP300 (LCL)	Quiescent
rs192753710	2:123747823	C/T	0.003	1	0.07	C = C T = T	3a		ELF1 (LCL)	Quiescent
rs57025206	3:51788456	-/TTTCTGCAG	0.03							Quiescent	(intergenic)
rs72945708	3:51422904	C/G	0.02	0.95	0.66	- = C TTTCTGCAG = G	2b		MYC (MCF-7), POLR2A (MCF10A-Er-Src, MCF-7, LCL, 10 other), SMARCA4 (CD34), 5 proteins (LCL), 8 proteins (4 cell types)	Active TSS	MANF (intron 1-2)	GH03J051383 (3:51420631-51430432) Promoter: ovary, immune cells, fibroblasts, mesenchymal stem cells (Ensembl) Enhancer: mammary epithelial cells, MCF-7, ovary, immune cells, fibroblasts, mesenchymal stem cells (Encode) Super-enhancer in CD34 primary cells (dbSuper) CACNA2D2, DCAF1, DOCK3, GPR62, GRM2, MANF, PCBP4, RAD54L2, RBM15B, RRP9, TEX264
rs74619531	3:51433343	C/T	0.01	1	0.4	- = C TTTCTGCAG = T	2b	Freac-3	POLR2A (LCL, 3 other)	Strong transcription	DCAF1 (3'UTR); RBM15B (3'UTR)
rs9824779	3:51703025	G/A	0.001	1	0.04	- = G TTTCTGCAG = A	2b	CAC-bindingprotein	1 protein (1 cell type)	Enhancer	TEX264 (upstream) RAD54L2 (downstream)	GH03J051668 (3:51702821-51707817) Promoter: Neutrophils (Ensembl) Enhancer: mammary epithelial cells, MCF-7, ovary, immune cells, fibroblasts (Encode) DCAF1, DOCK3, GRM2, RAD54L2, RBM15B, TEX264
rs56942057	3:51721161	G/A	0.001	1	0.04	- = G TTTCTGCAG = A	2b	ID4, TBX5, TBX15	SMARCA4 (CD34), EBF1 (LCL)	Genic enhancer/Enhancer	TEX264 (intron 3-4)	GH03J051684 (3:51718445-51722048) Enhancer: immune cells, fibroblasts (Encode) DCAF1, IQCF6, RPL29, TEX264
rs199688268	3:51737702	G/T	0.001	1	0.04	- = G TTTCTGCAG = T	2b	SREBP	1 protein (1 cell type)	Weak transcription	TEX264 (intron 4-5)
rs60497133	3:51740791	C/G	0.001	1	0.04	- = C TTTCTGCAG = G	2b	ZNF219, SP1:SP3, Zfp281	REST (LCL, 9 other), 19 proteins (6 cell types)	Weak transcription	GRM2 (upstream)
rs113426529	3:51746239	G/A	0.02	1	0.59	- = G TTTCTGCAG = A	2b		TCF7L2 (MCF-7, 1 other)	Repressed	GRM2 (intron 2-3)
rs73838706	3:51879312	T/G	0.02	0.89	0.56	- = T TTTCTGCAG = G	2b		1 protein (1 cell type)	Repressed	IQCF1 (intron 2-3)
rs149988037	3:51883937	T/C	0.02	0.94	0.59	- = T TTTCTGCAG = C	2c		2 proteins (2 cell types)	Repressed
rs79677159	3:51963559	T/C	0.001	1	0.04	- = T TTTCTGCAG = C	2b	VDR:RXR	REST (LCL), 6 proteins (3 cell types)	Weak transcription/ Quiescent	RRP9 (downstream)
rs74974740	3:52022852	T/C	0.006	0.83	0.15	- = T TTTCTGCAG = C	2b	Nkx2-1	1 protein (1 cell type)	Weak transcription	ACY1 (Intron 14-15)
rs11245414	10:126582635	T/A	0.21							Quiescent	(intergenic)
rs7920451	10:126596376	C/G	0.18	1	0.06	T = G A = C	2b		FOS (MCF10A-Er-Src)	Enhancer
rs4478950	10:126596425	T/C	0.17	0.8	0.48	T = T A = C	2b		FOS (MCF10A-Er-Src)	Weak transription
rs12761149	10:126605316	A/G	0.25	1	0.79	T = A A = G	2a		E2F1 (MCF-7, 1 other), E2F4 (MCF10A-Er-Src, 1 other), FOS (MCF10A-Er-Src, LCL, 3 other), MYC (MCF10A-Er-Src, MCF-7, 1 other), POLR2A (MCF10A-Er-Src, MCF-7, PBDE, LCL, 16 other), GABPA (CD34+CD133+HPC), GATA1 (PBDE, 1 other), 6 proteins (LCL), 15 proteins (LCL, other), 32 proteins (12 cell types)	Active TSS	ZRANB1 (upstream)	GH10J124915 (10:126604169-126608130) Promoter: immune cells (Ensembl) Enhancer: mammary epithelial cells, ovary, immune cells, fibroblasts, mesenchymal stem cells (Encode) (chr10:126604380-126608130) LHPP, ZRANB1
rs118072479	10:126607354	A/G	0.003	1	0.01	T = A A = G	2b	HNF6	2 proteins (2 cell types)	Active TSS
rs75011412	10:126616820	C/T	0.07	0.94	0.02	T = T A = C	2b		1 protein (1 cell type)	Transription
rs10901841	10:126632386	A/C	0.25	0.99	0.78	T = A A = C	2b	TAL1	FOS (MCF10A-Er-Src), 1 protein (1 cell type)	Enhancer/Weak transcription	ZRANB1 (intron 1-2)
rs7902115	10:126679730	T/C	0.01	0.92	0.05	T = T A = C	2b		1 protein (1 cell type)	Transription	CTBP2 (last intron)
rs61870304	10:126680627	A/G	0.09	1	0.03	T = G A = A	2b	ESRRA, ESRRB, ESRRG, SF1	BATF (LCL)	Transcription		GH10J124991 (10:126680100-126682016) Enhancer: ovary, fibroblasts (Encode) CTBP2, EDRF1, ZRANB1
rs56052207	10:126681113	C/T	0.12	0.97	0.47	T = C A = T	2b	Sp4	CTCF (LCL, 16 other), 2 proteins (1 cell type)	Transription
rs3213907	10:126681219	C/G	0.28	0.93	0.61	T = C A = G	2a	AP-2alpha, AP-2gamma, TFAP2A	CTCF (MCF-7, HMEC, HMF, LCL, 43 other), RAD21 (LCL, 4 other), 3 proteins (1 cell type)	Transcription
rs11245453	10:126683766	G/A	0.26	0.98	0.09	T = A A = G	2b	MTF-1	2 proteins (2 cell types)	Transription	CTBP2 (intron 6-7)
rs12782469	10:126688200	C/T	0.28	0.93	0.09	T = T A = C	2b	mTERF	CREBBP (Jurkat)	Weak transription	CTBP2 (intron 5-6)	GH10J124997 (10:126686170-126691920) Enhancer: ovary, T cells, fibroblasts (Encode) Super-enhancer: ovary (dbSuper) CTBP2
rs12769019	10:126697327	A/G	0.28	0.91	0.09	T = G A = A	2b	POU3F2, POU3F3, POU3F4, POU6F1	GATA3, FOXA1 (T-47D), 1 protein (1 cell type)	Enhancer/Weak transcription	CTBP2 (intron 3-4)	GH10J125005 (10:126694453-126702300) Promoter: ovary (Ensembl) Enhancer: ovary, fibroblasts (Encode) Super-enhancer: ovary (dbSuper) CTBP2, EEF1AKMT2
rs12776353	10:126704345	G/A	0.09	0.95	0.02	T = A A = G	2b	IRF3	1 protein (1 cell type)	Weak transription		GH10J125014 (10:126702687-126710369) Promoter: Ovary, immune cells (Ensembl) Enhancer: MCF7, ovary, immune cells, fibroblasts (Encode) Super-enhancer: ovary (dbSuper) CTBP2, ZRANB1
rs11594890	10:126708059	G/A	0.08	0.94	0.02	T = A A = G	2b	HTF	1 protein (1 cell type)	Weak transription		GH10J125028 (10:126716537-126718639) Enhancer: MCF7, fibroblasts (Encode) CTBP2
rs148384165	10:126718276	C/T	0.003	1	0.01	T = C A = T	2b	STAT1	1 protein (1 cell type)	Weak transcription
rs138826707	10:126745974	C/T	0.008	1	0.03	T = C A = T	2b	KROX, SP1:SP3	RUNX3 (LCL), 7 proteins (4 cell types)	Enhancer	CTBP2 (intron 2-3)
rs78150318	14:67931241	C/T	0.03							Quiescent	TMEM229B (downstream)
rs7153102	14:67894029	A/G	0.45	0.82	0.02	C = A T = G	2a		FOXA1 (T-47D), CTCF (HMEC, HMF, MCF-7, T-47D, LCL, 52 other), 3 proteins (LCL, other), 4 proteins (LCL), 3 proteins (3 cell types)	Enhancer/Weak transcription	(intergenic)
rs755782	14:67907117	T/C	0.35	0.85	0.04	C = T T = C	2b		TCF7L2 (MCF-7), 1 protein (1 cell type)	Quiescent
rs7148501	14:67914755	T/C	0.35	0.85	0.04	C = T T = C	2a		CTCF (HMF, MCF-7, T-47D, 40 other), 4 proteins (3 cell types)	Quiescent
rs77148991	14:67928248	C/T	0.02	1	0.63	C = C T = T	2b		1 protein (1 cell type)	Enhancer	TMEM229B (downstream)
rs73288671	14:67960009	A/G	0.001	1	0.03	C = A T = G	2b		EBF1, IRF4, RUNX3, NFKB1, SPI1 (LCL), 2 proteins (2 cell types)	Heterochromatin	TMEM229B (intron 1-2)
rs9323499	14:67960753	T/C	0.001	1	0.03	C = T T = C	2b		1 protein (1 cell type)	Quiescent
rs181849418	14:68320864	C/T	0.002	1	0.06	C = C T = T	2b	CACD, Klf7	1 protein (1 cell type)	Quiescent	RAD51B (intron 4-5)
rs372812554	3:34507804	T/TTTA	0.25								AC018359.1/ NONHSAG034738.2/ LINC01811 (intron 6-7)
rs2109815	7:28393925	G/A	0.31				6			Repressed	CREB5 (intron 1-2)
rs73082456	7:28368093	T/A	0.14	0.93	0.06	G = A A = T	2a		FOS (MCF10A-Er-Src)	Repressed		GH07J028327 (7:28367258-28370417) Enhancer: immune cells (Encode) CREB5
rs78774838	7:28369765	G/A	0.07	0.98	0.15	G = G A = A	2b		BCL11A, BATF, EP300 (LCL)	Repressed
rs73084499	7:28387261	C/T	0.12	1	0.06	G = T A = C	2b	SP1	FOS (MCF10A-Er-Src)	Enhancer
rs17156635	7:28395729	G/A	0.05	1	0.02	G = A A = G	2b		3 proteins (4 cell types)	Weak transcription
rs4498447	7:28403772	T/C	0.49	0.99	0.46	G = T A = C	2b	POU3F2	CTCF (HMEC, HMF, MCF-7, LCL, 33 other), 1 protein (1 cell type)	Quiescent
rs35431863	8:62520183	-/A	0.49							Weak transcription	ASPH (intron 14-15)
rs141685703	8:62240152	A/C	0.01	1	0.01	- = C A = A	2b		SPI1 (LCL)	Quiescent	CLVS1 (intron 1-2)
rs2640240	8:62408503	G/C	0.03	0.86	0.02	- = G A = C	2b	Ikaros	HNF4A (1 cell type)	Enhancer	CLVS1 (last intron); ASPH (downstream)
rs6471961	8:62495263	T/C	0.13	0.87	0.12	- = T A = C	2b	MIZF	STAT3 (MCF10A-Er-Src), 1 protein (1 cell type)	Weak transcription	ASPH (intron 15-16)
rs1878411	8:62534851	C/T	0.36	0.84	0.42	- = C A = T	2b	C/EBPbeta	2 proteins (3 cell types)	Weak transcription	ASPH (intron 13-14)
rs10090651	8:62567467	A/G	0.48	0.88	0.76	- = A A = G	2b	SP1:SP3, MZF1	4 proteins (1 cell type)	Enhancer	ASPH (intron 3-4)	GH08J061653 (8:62565761-62570958) Promoter: MCF-7, Ovary, immune cells (Ensembl) Enhancer: mammary epithelial cells, CD14+ monocytes (Encode) Super-enhancer: adipose nuclei (dbSuper) ASPH
rs4446731	8:62597375	T/A	0.48	0.85	0.71	- = T A = A	2b	MEF2A	2 proteins (1 cell type)	Strong or weak transcription	ASPH (intron 1-2)	GH08J061685 (8:62597201-62597896) Super-enhancer: adipose nuclei (dbSuper) ASPH
rs2350923	8:62605259	T/C	0.3	0.92	0.37	- = T A = C	2b		FOS (MCF10A-Er-Src), 5 proteins (2 cell types)	Enhancer		GH08J061691 (8:62604452-62606035) Super-enhancer: adipose nuclei (dbSuper) ASPH
rs7842321	8:62605531	G/A	0.17	0.92	0.19	- = G A = A	2b	HOMEZ	1 protein (1 cell type)	Enhancer
rs77750035	8:62621430	C/T	0.04	0.95	0.03	- = T A = C	2b	Pax-4, PLAG1, CAC-bindingprotein, Zfp740	FOS (MCF10A-Er-Src, 2 other), 15 proteins (6 cell types)	Enhancer		GH08J061706 (8:62619104-62629347) Enhancer: mammary epithelial cells, MCF-7, ovary, fibroblasts, mesenchymal stem cells, immune cells (Encode) Super-enhancer: mammary epithelial cells, adipose nuclei (dbSuper) ASPH, CLVS1
rs10107157	8:62623162	T/C	0.03	1	0.03	- = T A = C	2b		FOS (MCF10A-Er-Src), EP300 (LCL, 1 other), 1 protein (2 cell types)	Enhancer
rs112194619	8:62623639	AATAAT/-	0.23	0.91	0.27	- = AATAAT A = -	2b	HESX1, Hoxc5, Lhx1, Lmx1a, Prop-1, Vsx1	CTCF (HMEC, MCF-7, HMF, T-47D, CD34 LCL, 38 other), FOXA1 (T-47D), RAD21, SMC3 (LCL, other), 6 proteins (6 cell types)	Active TSS or enhancer
rs112870028	8:62626369	C/G	0.03	0.93	0.03	- = C A = G	2b	MECP2	4 proteins (4 cell types)	ActiveTSS
rs73271212	8:62626583	C/A	0.03	0.93	0.03	- = C A = A	1f		4 proteins (4 cell types)	Active TSS	ASPH (dsQTL: chr8:62627345-62627445 lymphoblastoid cell line)
rs3829051	8:62626962	T/C	0.24	0.83	0.23	- = T A = C	2b		POLR2A (MCF10A-Er-Src, MCF-7, LCL, 14 other), PML (LCL, 1 other), NFKB1 (LCL), 21 proteins (10 cell types)	Active TSS	ASPH (5'UTR)
rs3750279	8:62627004	G/A	0.24	0.83	0.24	- = G A = A	2b		POLR2A (MCF10A-Er-Src, MCF-7, LCL, 16 other), CTCF, NFKB1, TCF12 (LCL), PML (LCL, 1 other), 24 proteins (10 cell types)	Active TSS
rs7009295	8:62627978	T/C	0.27	0.85	0.27	- = T A = C	2b	HNF1B	BCL3 (LCL, 1 other), 3 proteins (1 cell type)	Enhancer or flanking active TSS
rs117131766	8:62631253	C/T	0.02	1	0.02	- = C A = T	2b	Meis1	STAT3 (MCF10A-Er-Src, 1 other), FOS (MCF10A-Er-Src, 3 other), 10 proteins (6 cell types)	Weak transcription or enhancer	ASPH (upstream)	GH08J061717 (8:62629862-62636864) Enhancer: mammary epithelial cells, immune cells, fibroblasts, mesenchymal stem cells (Encode); immune cells, mesenchymal cells (Fantom) Super-enhancer: mammary epithelial cells, adipose nuclei (dbSuper) ASPH
rs62506006	8:62661249	C/T	0.04	0.9	0.03	- = T A = C	2b		RUNX3 (LCL), 2 proteins (2 cell types)	Quiescent
rs11255420	10:7915592	C/T	0.25							Quiescent	TAF3 (intron 2-3)
rs4747622	10:7929611	C/T	0.38	1	0.21	C = T T = C	2b		GATA1 (PBDE, 1 other), 12 proteins (3 cell types)	Quiescent or weak transcription
rs139339275	10:7937910	C/G	0.007	1	0.02	C = C T = G	2c	EGR1, Zif268	3 proteins (1 cell type)	Quiescent or weak transcription
rs184344728	10:7937911	G/T	0.004	1	0.01	C = G T = T	2c	EGR1, NGFI-C, Zif268	3 proteins (1 cell type)	Quiescent or weak transcription
rs12219547	10:7950997	T/C	0.22	1	0.82	C = T T = C	2a	COUPdirectrepeat1, COUP-TF=HNF-4, HNF4A, HNF4alpha, NR1H2::RXRA, NR2F1, NR2F6, RARA, RARB, RARG, RXR:LXR-beta, RXRA, RXRB, RXRG	14 proteins (2 cell types)	Quiescent or weak transcription
rs58909843	10:7974361	C/T	0.2	1	0.74	C = C T = T	2b	Ehf, ELF3, ELF4, Elk1, ELK3, ETS1, ETV1, ETV4, ETV5, Etv6, GABPA	27 proteins (4 cell types)	Quiescent
rs4747643	10:7986869	C/T	0.38	0.8	0.13	C = T T = C	2b		GATA3 (1 cell type)	Enhancer
rs1244174	10:8076508	T/A	0.06	0.87	0.02	C = A T = T	2b	p300	2 proteins (4 cell types)	Bivalent enhancer	GATA3 (upstream); GATA3-AS1 (downstream)
rs193081796	10:8092806	C/G	0.006	1	0.02	C = C T = G	2b	MZF1_5-13	E2F1, MYC (MCF-7), EP300 (T-47D, 1 other), FOXA1 (T-47D, 2 other), GATA3 (T-47D), 15 proteins (7 cell types)	Active TSS	GATA3 (upstream); GATA3-AS1 (last intron/3'UTR)	GH10J008051 (10:8090701-8107026) Enhancer: mammary epithelial cells, MCF-7, immune cells (Encode); immune cells (Fantom) Super-enhancer: MCF-7, immune cells (dbSuper) GATA3, KIN, TAF3
rs551383190	1:91487202	A/C	0.1541				2b		CREBBP (Jurkat), GABPA (CD34+CD133+HPC), 7 proteins (LCL, other), 9 proteins (6 cell types)	Active TSS	ZNF644 (intron 1-2)	GH01J091019 (r1:91485452-91488996) Enhancer: mammary epithelial cells, MCF-7, ovary, immune cells, fibroblasts, mesenchymal stem cells (Encode) ZNF644
rs10801834	1:91384826	G/A	0.4105	0.8428	0.0901	A = A C = G	2b	DMRT5	NFIC (LCL)	Weak transcription	ZNF644 (intron 4-5)
rs184624774	1:91490260	A/G	0.002	1	0.0109	A = A C = G	2c	SPI1	SPI1 (LCL)	Quiescent	ZNF644 (upstream)
rs117422049	2:122474495	G/A	0.0089							Quiescent	NIFK-AS1 (intron 3-4)
rs61023548	2:122118177	AAAAAA/-	0.0755	0.8798	0.0855	G = AAAAAA A = -	2b	FOXP1	4 proteins (3 cell types)	Genic enhancer	CLASP1 (intron 37-38)
rs12711547	2:122126649	A/G	0.0954	0.8772	0.0658	G = A A = G	2b	TEAD3, TEF, TEAD1, TEAD4	GATA3 (T-47D, 1 other)	Strong / weak transcription	CLASP1 (intron 34-35)
rs6541775	2:122187367	C/T	0.0964	0.877	0.0651	G = C A = T	1a		8 proteins (2 cell types)	Strong transcription	CLASP1 (intron 20-21)
rs13000440	2:122237931	C/T	0.0656	0.8811	0.0998	G = C A = T	2a		CTCF (HMEC, MCF-7, LCL, 40 other), 2 proteins (4 cell types)	Enhancer	CLASP1 (intron 8-9)	GH02J121479 (2:122236377-122239175) Promoter: fibroblasts Enhancer: fibroblasts (Encode) Super-enhancer: mammary epithelial cells (dbSuper) CLASP1
rs141556097	2:122288191	C/A	0.004	1	0.4422	G = C A = A	2a	UF1H3BETA	TCF7L2 (MCF-7, 3 other), E2F4 (MCF10A-Er-Src, Adipocytes), E2F1 (MCF-7), POLR2A (PBDE, LCL, 3 other), GABPA (CD34+CD133+HPC), 5 proteins (LCL, other), 11 proteins (8 cell types)	Active TSS	CLASP1 (intron 2-3)	GH02J121524 (2:122282007-122291223) Promoter: immune cells (Ensembl) Enhancer: mammary epithelial cells, MCF-7, ovary, immune cells, fibroblasts, mesenchymal stem cells (Encode/Ensembl) Super-enhancer: mammary epithelial cells (dbSuper) CLASP1, NIFK, TSN
rs9678017	2:122288656	A/G	0.0666	0.881	0.0982	G = A A = G	2a		CTCF (HMEC, MCF-7, HMF, CD34, LCL, 50 other), POLR2A (MCF10A-Er-Src, MCF-7, PBDE, LCL, 29 other), MYC (MCF10A-Er-Src, 2 other), STAT3 (MCF10A-Er-Src, LCL, 1 other), GATA3 (T-47D), ELF1 (Jurkat, 1 other), GATA1 (PBDE, 1 other), SMARCA4 (CD34), 36 proteins (LCL, other), 46 proteins (13 cell types)	Weak transcription
rs12614155	2:122290020	T/C	0.0964	0.877	0.0651	G = T A = C	2b	Tal-1alpha:E47, MyoD, Tcfe2a	10 proteins (6 cell types)	Enhancer
rs149412256	2:122292278	A/G	0.001	1	0.1102	G = A A = G	2b	MEF2D	GATA1 (PBDE), 17 proteins (1 cell type)	Weak transcription
rs6732282	2:122300643	G/T	0.0964	0.877	0.0651	G = G A = T	1f			Weak transcription
rs4075344	2:122320213	C/T	0.0964	0.877	0.0651	G = C A = T	1f		EBF1 (LCL), 1 protein (1 cell type)	Enhancer
rs10496574	2:122349120	T/G	0.0964	0.877	0.0651	G = T A = G	1d		SPI1 (LCL)	Weak transcription
rs7589554	2:122355900	A/G	0.0964	0.877	0.0651	G = A A = G	2b		BATF, RUNX3 (LCL), 6 proteins (1 cell type)	Enhancer / weak transcription
rs116889682 rs111207635	2:122368190	A/G	0.0656	0.8811	0.0998	G = A A = G	2c		SPI1 (LCL, 1 other), 1 protein (1 cell type)	Weak transcription	CLASP1 (intron 1-2)
rs148306674	2:122368198	-/GGA	0.0964	0.877	0.0651	G = - A = GGA	2c		SPI1 (LCL, 1 other), 1 protein (1 cell type)	Weak transcription
rs6742339	2:122368389	C/G	0.1123	0.8748	0.0546	G = C A = G	2c		SPI1 (LCL, 1 other), 1 protein (1 cell type)	Weak transcription
rs7598007	2:122375602	C/T	0.0954	0.8772	0.0658	G = C A = T	1f			Weak transcription
rs34010782	2:122392354	-/T	0.0676	0.8808	0.0966	G = - A = T	2b	MEF-2	3 proteins (2 cell types)	Enhancer		GH02J121633 (2:122389377-122393775) Promoter: immune cell types, mesenchymal stem cells (Ensembl) Enhancer: mammary epithelial cells, fibroblasts, mesenchymal stem cells (Encode) CLASP1
rs6541791	2:122402544	A/T	0.0915	0.8777	0.0691	G = A A = T	2b	FOXP1, Sox4, FOXC1, Sox11	2 proteins (1 cell type)	Enhancer / weak transcription
rs3738917	2:122408085	T/C	0.0676	0.8808	0.0966	G = T A = C	2b	RARG	ELF1 (Jurkat), POLR2A, NFKB1, POU2F2 (LCL), 2 proteines in 2 cell types)	Active TSS	CLASP1 (upstream) NIFK-AS1 (exon 2/intron2-3)	GH02J121647 (2:122404976-122410128) Promoter: mammary epithelial cells, ovary, immune cells, fibroblasts, mesenchymal stem cells (Ensembl) Enhancer: mammary epithelial cells, MCF-7, ovary, immune cells, fibroblasts, mesenchymal stem cells (Encode) CLASP1, NIFK-AS1
rs11122865	2:122410168	C/T	0.0984	0.8768	0.0636	G = C A = T	1f			Quiescent	CLASP1 (upstream) NIFK-AS1 (intron 2-3)
rs6717212	2:122423386	T/C	0.0974	0.8769	0.0643	G = T A = C	1f		MYC, STAT3 (MCF10A-Er-Src)	Enhancer	NIFK-AS1 (intron 2-3)
rs10686948	2:122423430	-/ATTTC	0.0984	0.8768	0.0636	G = - A = ATTTC	2b	MEF-2	MYC (MCF10A-Er-Src)	Enhancer
rs7595157	2:122440240	G/A	0.0974	0.8769	0.0643	G = G A = A	2a		16 proteins (2 cell types)	Heterochromatin / ZNF genes and repeats
rs61175379	2:122463509	-/T	0.0179	1	0.4955	G = - A = T	2b		2 proteins (2 cell types)	Weak transcription	NIFK-AS1 (intron 3-4)
rs6722791	2:122479912	T/C	0.0189	1	0.4689	G = T A = C	2b		1 protein (1 cell-type)	Enhancer
rs60603550	2:122480102	G/A	0.0179	1	0.4955	G = G A = A	2b		FOS (MCF10A-Er-Src), 7 proteins (2 cell types)	Enhancer
rs12616209	2:122489374	C/T	0.0616	1	0.1374	G = C A = T	1f			Strong transcription	NIFK (intron 3-4)
rs78921857	2:122495014	A/T	0.0616	1	0.1374	G = A A = T	2b		POLR2A (MCF10A-Er-Src, MCF-7, LCL, 8 other), ELF1 (LCL, 1 other), CEBPB (5 cell types)	Active TSS	NIFK (upstream)
rs55924083	2:122536455	A/G	0.0557	1	0.1531	G = A A = G	2b	EWSR1-FLI1	2 proteins (1 cell type)	Weak transcription	TSN (downstream)
rs6541802	2:122563663	C/A	0.2207	1	0.0319	G = A A = C	2b	NFKB1, NFKB2, P50:P50, P50:RELA-P65, SP1:SP3	1 protein (1 cell-type)	Repressed	intergenic
rs6541803	2:122563667	G/T	0.2207	1	0.0319	G = T A = G	2b		1 protein (1 cell-type)	Repressed
rs4879914	9:35621336	C/T	0.4443							Quiescent	intergenic	GH09J035616 (9:35616059-35622443) Promoter: mammary epithelial cells, ovary, immune cells, fibroblasts, mesenchymal stem cells (Ensembl) Enhancer: immune cells (Encode) Super-enhancer in CD19 primary cells (dbSuper) ARHGEF39, CA9, CCDC107, CD72, CREB3, FAM166B, GBA2, HINT2, MSMP, NPR2, PIGO, RECK, RGP1, SIT1, SPAG8, TLN1, TMEM8B
rs77506115	9:35553793	G/A	0.0477	0.85	0.0453	C = G T = A	2a	EBF	EBF1 (LCL), 2 proteins (3 cell types)	Weak transcription	RUSC2 (intron 2-3)
rs4879907	9:35566752	C/T	0.1829	0.9511	0.2532	C = C T = T	1f		CTCF (MCF-7, LCL, 24 other), 3 proteins (2 cell types)	Quiescent	RUSC2 (downstream)	GH09J035560 (9:35560057-35567206) Enhancer: ovary (Encode) ARHGEF39, CCDC107, CD72, FAM166B, RGP1, RUSC2
rs7036505	9:35599066	T/C	0.4026	0.8089	0.5514	C = T T = C	2c		1 protein (1 cell-type)	Quiescent	intergenic
rs7020122	9:35599168	A/C	0.4662	0.912	0.7615	C = A T = C	2b	MYB, Mybl1	1 protein (1 cell-type)	Quiescent
rs10814256	9:35599752	G/C	0.4662	0.912	0.7615	C = G T = C	1b		1 protein (1 cell-type)	Quiescent
rs10972524	9:35599922	G/T	0.4692	0.9115	0.7516	C = G T = T	1f		CTCF (HMEC, MCF-7, HMF, LCL, 26 other), RAD21 (LCL, 1 other), 3 proteins (6 cell types)	Quiescent
rs2297876	9:35604045	G/A	0.2068	0.9308	0.2824	C = G T = A	2a		CTCF (HMEC, MCF-7, HMF, T-47D, CD34, LCL, 52 other), POLR2A (MCF-7, MCF10A-Er-Src, PBDE, LCL, 16 other), MYC (MCF-7, 3 other), GABPA (CD34+CD133+HPC), ELF1 (Jurkat, LCL, 1 other), 21 proteins (LCL, other), 39 proteins (12 cell types)	Active TSS	TESK1 (upstream)	GH09J035602 (9:35602840-35606798) Enhancer: mammary epithelial cells, MCF-7, ovary, immune cells, fibroblasts, mesenchymal stem cells (Encode) ARHGEF39, CCDC107, CD72, FAM166B, FAM221B, GBA2, RECK, RUSC2, SPAG8, TESK1, TMEM8B, VCP
rs2297877	9:35604128	C/G	0.4026	0.8089	0.5514	C = C T = G	2b	CACCC-bindingfactor	CTCF (HMEC, MCF-7, T-47D, CD34, LCL, 46 other), POLR2A (MCF10A-Er-Src, MCF-7, PBDE, LCL, 14 other), MYC (MCF10A-Er-Src, MCF-7, 3 other), E2F4 (MCF10A-Er-Src, 1 other), ELF1 (Jurkat, LCL, 3 other), GABPA (CD34+CD133+HPC), 26 proteins (LCL, other), 38 proteins (15 cell types)	Active TSS
rs2275422	9:35606884	G/A	0.4652	0.9122	0.7648	C = G T = A	1d		E2F4 (Adipocytes)	Enhancer	TESK1 (exon 4)
rs10814260	9:35618523	G/A	0.2137	0.9414	0.3012	C = G T = A	2b		PAX5, POLR2A, SPI1, TAF1 (LCL, other), 1 protein (1 cell type)	Repressed	CD72 (upstream)	GH09J035616 (9:35616059-35622443) Promoter: mammary epithelial cells, ovary, immune cells, fibroblasts, mesenchymal stem cells (Ensembl) Enhancer: immune cells (Encode) Super-enhancer in CD19 primary cells (dbSuper) ARHGEF39, CA9, CCDC107, CD72, CREB3, FAM166B, GBA2, HINT2, MSMP, NPR2, PIGO, RECK, RGP1, SIT1, SPAG8, TLN1, TMEM8B
rs138239606	9:35619878	T/G	0.0159	1	0.0202	C = T T = G	2b		12 proteins (LCL)	Repressed
rs3138084	9:35647347	G/A	0.0487	1	0.064	C = G T = A	2b	CAC-bindingprotein	NFIC, RUNX3, NFKB1 (LCL), 1 protein (1 cell type)	Enhancer/ Flanking active TSS	SIT1 (upstream)	GH09J035644 (9:35644340-35653363) Promoter: mammary epithelial cells, ovary, immune cells, fibroblasts, mesenchymal stem cells (Ensembl) Enhancer: mammary epithelial cells, ovary, immune cells, fibroblasts, mesenchymal stem cells (Encode) Super-enhancer in CD19 positive primary cells (dbSuper) ARHGEF39, CA9, CCDC107, CD72, IL11RA, SIT1, TMEM8B
rs72727008	9:35651329	G/A	0.0258	0.9308	0.0287	C = G T = A	2b	AP-2alphaA	1 protein (1 cell type)	Weak transcription	SIT1 (downstream)
rs1538537	9:35657169	A/T	0.3231	0.8338	0.2653	C = T T = A	1f		2 proteins (2 cell types)	Weak transcription	CCDC107 (upstream)	GH09J035656 (9:35656028-35665998) Promoter: mammary epithelial cells, ovary, immune cells, fibroblasts, mesenchymal stem cells (Ensembl) Enhancer: mammary epithelial cells, MCF-7, ovary, immune cells, fibroblasts, mesenchymal stem cells (Encode) ARHGEF39, C9orf131, CA9, CCDC107, CD72, NPR2, PHF24, PIGO, RECK, RGP1, TLN1, TPM2, UNC13B, VCP
rs2297879	9:35662251	T/C	0.325	0.8142	0.2553	C = C T = T	1f		POLR2A (LCL)	Enhancer/ Weak transcription	ARHGEF39 (exon 8)
rs2071675	9:35673891	G/A	0.0646	0.8615	0.041	C = A T = G	2b		FOS (MCF10A-Er-Src), 14 proteins (4 cell types)	Enhancer/ Flanking active TSS	CA9 (upstream)	GH09J035672 (9:35672836-35676745) Promoter: mammary epithelial cells, ovary, immune cells, fibroblasts, mesenchymal stem cells (Ensembl) ARHGEF39, CA9, CCDC107
rs138611765	9:35747092	C/G	0.0119	0.85	0.0109	C = C T = G	2b		2 proteins (2 cell types)	Flanking active TSS	GBA2 (intron 1-2)	GH09J035745 (9:35745558-35751000) Enhancer: mammary epithelial cells, ovary, immune cells, fibroblasts, mesenchymal stem cells (Encode) GBA2, HINT2, RGP1, SPAG8, TMEM8B, TPM2
rs41277073	9:35757459	G/A	0.0169	1	0.0215	C = G T = A	2a		POLR2A (MCF10A-Er-Src, MCF-7, PBDE, LCL, 8 other), SMARCA4 (CD34), 12 proteins (LCL, other), 15 proteins (7 cell types)	Active TSS	intergenic	GH09J035755 (9:35755397-35759303) Enhancer: mammary epithelial cells, immune cells (Encode) ARHGEF39, CCDC107, HRCT1, MSMP, NPR2, PHF24, RGP1, TLN1, TMEM8B, TPM2
rs143962419	9:35814815	C/T	0.0129	1	0.0105	C = T T = C	2a	NRSE	POLR2A (MCF10A-Er-Src, PBDE, LCL, 12 others), 7 proteins (LCL, other), 21 proteins (8 cell types)	Active TSS	HINT2 (intron 1-2)	GH09J035811 (9:35811151-35816398) Enhancer: mammary epithelial cells, MCF-7, ovary, immune cells, fibroblasts, mesenchymal stem cells (Encode) AL133410.3, C9orf131, CD72, CREB3, FAM221B, HINT2, RNF38, SPAG8, TMEM8B, TPM2, VCP
rs2320070	14:22380540	T/C	0.2515								TRA (intron)
rs28445500	14:22382033	T/C	0.0328	1	0.0114	T = C C = T	2b		CTCF (HMEC, MCF-7, HMF, CD34, LCL, 42 other), RAD21 (LCL), GABPA (CD34+CD133+HPC), 9 proteins (6 cell types)	Repressed
rs28422899	14:22382263	G/A	0.0318	1	0.011	T = A C = G	2a		CTCF (LCL, 14 other), SRF (LCL, 2 other), GABPA (CD34+CD133+HPC), 14 proteins (6 cell types)	Repressed
rs10142709	14:22384127	C/T	0.0308	1	0.0107	T = T C = C	2a	STAT3	FOS, STAT3 (MCF10A-Er-Src), 10 proteins (3 cell types)	Quiescent
rs28501628	14:22392283	G/A	0.3956	0.98	0.2112	T = A C = G	2b		9 proteins (3 cell types)	Quiescent
rs35379740	14:22392838	G/T	0.0716	0.9448	0.0231	T = T C = G	2b		CTCF (MCF-7, LCL, 5 other), EBF1, SPI1 (LCL), 4 proteins (2 cell types)	Quiescent
rs61705930	14:22402123	T/C	0.0726	0.9455	0.0235	T = C C = T	2b		CTCF (HMEC, MCF-7, CD34, LCL, 23 other), SMC3 (LCL), 1 protein (3 cell types)	Quiescent
aGRCh37
bmajor/minor
cminor allele frequency
dlead SNP allele = proxy allele
eRegulomeDB score
fOnly motifs, where the SNP affects a conserved residue listed
gChromHMM prediction
hThis column includes the Encode-annotated enhancers listed in GeneCards. If enhacer was annotated in several cell lines or tissues, the most relevant biotypes are mentioned, preferring mammary epithelial cells.
RegulomeDB and LDlink accessed
between 2019-03-21 and 2019-05-06
GeneHancer accessed (Version 4.10)
between 2019-05-10 and 2019-05-14
