# Supplementary material for: Association of germline variation with the survival of women with BRCA1/2 pathogenic variants and breast cancer
Source: NPJ Breast Cancer. 2020 Sep 10;6:44. doi: 10.1038/s41523-020-00185-6 (PMC7483417; doi:10.1038/s41523-020-00185-6)
Supplement: Supplementary file 3 — Data Set 2 [file 41523_2020_185_MOESM3_ESM.xlsx]

## Sheet: Supplementary_table7
Supplementary Data 2. eQTL-analysis in GTEx and Westra et al. data
Lead-SNP	Alleles: major/minor	Effect allele	Effect direction	Survival analysis subgroup	Proxy	Linked alleles	R2	Position	eQTL analysis rationale	GTEx eQTL (V6, V6p, V7): Target gene (tissue) - direction	Westra et al. Whole blood eQTL: Target gene - direction	conclusion
rs12126206		A	risk	BRCA1 all BC	rs12126206			chr1:245642358	tophit			no eQTLs
rs5028286	A/G	G	risk	BRCA1 all BC	rs5028286			chr8:14831991	tophit			no eQTLs
rs736418	A/G	G	protective	BRCA1 all BC	rs736418			chr9:136359182	tophit			Lead SNP G-allele minor allele (0.22 freq) -protective RALGDS (breast) - high ABO (adipose, blood, other) - low RP11-430N14.4 ncRNA (blood, skin) - low RP11-430N14.4 ncRNA (thyroid) - high MED22 (blood) - high CACFD1 (adipose, other) - low ADAMTS13 (fibroblasts, skin) - high SURF1 (several) - low SURF2 (testis) - low SURF4 (skin) - low SURF6 (several) - conflicting C9orf96 (testis) - high REXO4 (…
					rs75012220	A=G,G=A	0.03	chr9:136253467	Functional	ADAMTS13 (skin) - high
					rs35488811	A=C,G=G	0.12	chr9:136324778	Functional	ADAMTS13 (skin, nerve) - high, SURF4 (skin) - low, SURF6 (testis) - low, C9orf96 (testis) - high
					rs35125296	A=G,G=A	0.12	chr9:136325916	Functional	ADAMTS13 (skin, nerve) - high, SURF4 (skin) - low, SURF6 (testis) - low, C9orf96 (testis) - high
					rs72779223	A=T,G=G	0.02	chr9:136356196	Functional	ADAMTS13 (fibroblasts, skin) - high
					rs77771223	A=C,G=T	0.35	chr9:136356446	Functional	ADAMTS13 (skin) - high, SURF6 (nerve) - high
					rs76643124	A=A,G=G	0.01	chr9:136356448	Functional	RALGDS (breast) - high, ABO (adipose, blood, other) - low, RP11-430N14.4 (blood, skin) - low, SURF1 (skin) - low, REXO4 (brain) - high, OBP2B (skin) - high
					rs75499965	A=C,G=A	0.08	chr9:136361582	Functional	ABO (testis) - low, SURF2 (testis) - low, C9orf96 (testis) - high
					rs11535669	A=C,G=G	0.06	chr9:136371468	Functional	ABO (intestine) - low, RP11-430N14.4 (blood) - low, MED22 (blood) - high, CACFD1 (adipose, other) - low, SURF1 (skin, heart, thyroid) - low, SURF6 (artery) - high
					rs62576039	A=T,G=C	0.06	chr9:136374790	Functional	RP11-430N14.4 (thyroid) - high
					rs11562629	A=T,G=A	0.05	chr9:136375057	Functional	ABO (esophagus, skin, intestine, thyroid) - low, RP11-430N14.4 (blood) - low, MED22 (blood) - high, CACFD1 (adipose, other) - low, SURF1 (skin, heart) - low, SURF6 (lung) - high
rs147857072	T/C	C	risk	BRCA1 all BC	rs147857072			chr14:36719644	Lead-SNP			no eQTLs
rs59010985	C/T	T	protective	BRCA1 all BC	rs59010985			chr17:9945581	Lead-SNP			Lead SNP T-allele minor allele (0.19 freq) - protective GAS7 (blood, adrenal gland) - high GAS7 (heart, adrenal gland) - low
					rs11656239	C=C,T=T	0.97	chr17:9950667	Linked		GAS7 - high
					rs11650065	C=A,T=G	0.9	chr17:9949102	Linked		GAS7 - high
					rs7215569	C=G,T=C	0.04	chr17:9943911	Functional	GAS7 (adrenal gland, heart) - low
					rs7216101	C=C,T=A	0.04	chr17:9943867	Functional	GAS7 (adrenal gland, heart) - low
					rs8067422	C=T,T=G	0.04	chr17:9952242	Functional	GAS7 (adrenal gland, heart) - low
					rs66968414	C=A,T=G	0.47	chr17:9944568	Functional	GAS7 (adrenal gland) - high
					rs1016134	C=G,T=A	0.04	chr17:9927081	Functional	GAS7 (adrenal gland, heart) - low
					rs8079564	C=T,T=C	0.04	chr17:9954620	Functional	GAS7 (adrenal gland, heart) - low
					rs8072311	C=A,T=C	0.03	chr17:9963027	Functional	GAS7 (adrenal gland, heart) - low
rs537497819	T/-	GT	risk	BRCA1 all BC	rs537497819			chr18:24664422	Lead-SNP			no eQTLs
rs1829314	C/T	T	protective	BRCA1 ER-negative	rs1829314			chr2:123530634	Lead-SNP			no eQTLs
rs57025206	-/TTTCTGCAG	CTTTCTGCAG	risk	BRCA1 ER-negative	rs57025206			chr3:51788456	Lead-SNP	IQCF3 (testis) - low, RP11-314A5.3 (testis) - low		Lead SNP ins TTTCTGCAG minor allele (0.023 freq) - high risk MIR135A1 (adipose) - high GRM2 (adipose, nerve) - low ABHD14A (several) - low GLYCTK (several) - conflicting TEX264 (skin) - high BAP1 (thyroid) - high TNNC1 (lung) - high PCBP4 (colon) - high CACNA2D2 (testis), - low IQCF3 (testis) - low RP11-314A5.3 pseudogene (testis) - low
					rs4687776	-=G,TTTCTGCAG=A	0.92	chr3:51775803	Linked	ABHD14A (heart) - low, IQCF3 (testis) - low, RP11-314A5.3 (testis) - low
					rs57713200	-=C,TTTCTGCAG=T	1	chr3:51776533	Linked	IQCF3 (testis) - low, RP11-314A5.3 (testis) - low
					rs76549183	-=T,TTTCTGCAG=A	1	chr3:51776820	Linked	IQCF3 (testis) - low, RP11-314A5.3 (testis) - low
					rs57322743	-=A,TTTCTGCAG=G	1	chr3:51784176	Linked	IQCF3 (testis) - low, RP11-314A5.3 (testis) - low
					rs75335857	-=C,TTTCTGCAG=T	0.92	chr3:51784300	Linked	ABHD14A (heart) - low, IQCF3 (testis) - low, RP11-314A5.3 (testis) - low
					rs74310604	-=-,TTTCTGCAG=T	0.92	chr3:51785392	Linked	ABHD14A (heart) - low, IQCF3 (testis) - low, RP11-314A5.3 (testis) - low
					rs74574745	-=G,TTTCTGCAG=A	0.92	chr3:51787212	Linked	ABHD14A (heart) - low, IQCF3 (testis) - low, RP11-314A5.3 (testis) - low
					rs55988860	-=C,TTTCTGCAG=A	1	chr3:51788493	Linked	IQCF3 (testis) - low, RP11-314A5.3 (testis) - low
					rs1846085	-=C,TTTCTGCAG=A	0.92	chr3:51790250	Linked	IQCF3 (stomach, testis) - low, RP11-314A5.3 (testis) - low
					rs58616022	-=G,TTTCTGCAG=A	0.92	chr3:51802431	Linked	ABHD14A (heart) - low, IQCF3 (testis) - low, RP11-314A5.3 (testis) - low
					rs12330652	-=A,TTTCTGCAG=G	1	chr3:51802912	Linked	IQCF3 (stomach, testis) - low, RP11-314A5.3 (testis) - low
					rs111911624		0.84	chr3:51804875	Linked	RP11-314A5.3 (testis) - low
					rs73834281	-=A,TTTCTGCAG=G	0.92	chr3:51805227	Linked	ABHD14A (heart) - low, IQCF3 (testis) - low, RP11-314A5.3 (testis) - low
					rs60087403	-=C,TTTCTGCAG=T	0.92	chr3:51807783	Linked	ABHD14A (heart) - low, IQCF3 (testis) - low, RP11-314A5.3 (testis) - low
					rs56181739	-=G,TTTCTGCAG=A	0.92	chr3:51811755	Linked	IQCF3 (stomach, testis) - low, RP11-314A5.3 (testis) - low
					rs1476290	-=C,TTTCTGCAG=A	0.92	chr3:51815687	Linked	MIR135A1 (adipose) - high, ABHD14A (heart) - low, IQCF3 (testis) - low, RP11-314A5.3 (testis) - low
					rs75757400	-=C,TTTCTGCAG=A	0.92	chr3:51816708	Linked	GLYCTK (esophagus) - low, IQCF3 (testis) - low, RP11-314A5.3 (testis) - low
					rs12493496	-=T,TTTCTGCAG=C	0.92	chr3:51816859	Linked	ABHD14A (heart) - low, IQCF3 (testis) - low, RP11-314A5.3 (testis) - low
					rs1605066	-=G,TTTCTGCAG=A	0.92	chr3:51817323	Linked	ABHD14A (heart) - low, IQCF3 (testis) - low, RP11-314A5.3 (testis) - low
					rs1605067	-=T,TTTCTGCAG=C	0.92	chr3:51817952	Linked	MIR135A1 (adipose) - high, ABHD14A (heart) - low, IQCF3 (testis) - low, RP11-314A5.3 (testis) - low
					rs11294927	-=G,TTTCTGCAG=-	0.81	chr3:51824028	Linked	ABHD14A (artery) - low, GLYCTK (heart) - high, IQCF3 (testis) - low, RP11-314A5.3 (testis) - low
					rs57915700	-=-,TTTCTGCAG=T	0.92	chr3:51829642	Linked	IQCF3 (testis) - low, RP11-314A5.3 (testis) - low
					rs72945708	-=C,TTTCTGCAG=G	0.66	chr3:51422904	Functional	GRM2 (adipose, nerve) - low, CACNA2D2 (testis) - low, PCBP4 (colon) - high
					rs9824779	-=G,TTTCTGCAG=A	0.04	chr3:51703025	Functional	BAP1 (thyroid) - high
					rs56942057	-=G,TTTCTGCAG=A	0.04	chr3:51721161	Functional	TEX264 (skin) - high, BAP1 (thyroid) - high
					rs60497133	-=C,TTTCTGCAG=G	0.04	chr3:51740791	Functional	BAP1 (thyroid) - high
					rs113426529	-=G,TTTCTGCAG=A	0.59	chr3:51746239	Functional	TNNC1 (lung) - high, RP11-314A5.3 (testis) - low
					rs73838706	-=T,TTTCTGCAG=G	0.56	chr3:51879312	Functional	ABHD14A (lung, muscle, testis) - low, IQCF3 (testis) - low, RP11-314A5.3 (testis) - low
rs11245414	T/A	T	protective	BRCA1 ER-negative	rs11245414			chr10:126582635	Lead-SNP	ZRANB1 (muscle) - high		Lead SNP T-allele major allele ( 0.79 freq) - protective ZRANB1 (blood, transformed fibroblasts) - low ZRANB1 (muscle, thyroid) - high CTBP2 (3 tissues) - high RP11-298J20.4 sense overlapping (muscle) - high LHPP (nerve) - high
					rs1896530	T=T,A=A	0.92	chr10:126581925	Linked	ZRANB1 (muscle) - high
					rs11296142	T=A,A=-	0.91	chr10:126591162	Linked	ZRANB1 (muscle) - high
					rs7081640	T=C,A=T	0.89	chr10:126592522	Linked	ZRANB1 (muscle) - high
					rs12761149	T=A,A=G	0.79	chr10:126605316	Functional	ZRANB1 (muscle) - high, LHPP (nerve) - high
					rs61870304	T=G,A=A	0.03	chr10:126680627	Functional	ZRANB1 (thyroid) - high
					rs1896529	T=G,A=A	0.8	chr10:126581984	Functional	ZRANB1 (transformed fibroblasts) - low, CTBP2 (testis) - high	ZRANB1 - low
					rs1896531	T=C,A=T	0.8	chr10:126581891	Functional	CTBP2 (testis) - high	ZRANB1 - low
					rs10901841	T=A,A=C	0.78	chr10:126632386	Functional	ZRANB1 (muscle) - high
					rs10901842	T=G,A=A	0.8	chr10:126635262	Functional	ZRANB1 (muscle) - high	ZRANB1 - low
					rs11245453	T=A,A=G	0.09	chr10:126683766	Functional		ZRANB1 - low
					rs56052207	T=C,A=T	0.47	chr10:126681113	Functional	ZRANB1 (muscle) - high
					rs12776353	T=A,A=G	0.02	chr10:126704345	Functional		ZRANB1 - low
					rs11594890	T=A,A=G	0.02	chr10:126708059	Functional		ZRANB1 - low
					rs12782469	T=T,A=C	0.09	chr10:126688200	Functional	CTBP2 (brain, thyroid, testis) - high	ZRANB1 - low
					rs3213907	T=C,A=G	0.61	chr10:126681219	Functional	ZRANB1 (muscle) - high	ZRANB1 - low
					rs12769019	T=G,A=A	0.09	chr10:126697327	Functional	CTBP2 (testis) - high	ZRANB1 - low
					rs4478950	T=T,A=C	0.48	chr10:126596425	Functional	ZRANB1 (muscle) - high, RP11-298J20.4 (muscle) - high
rs78150318	C/T	T	protective	BRCA1 ER-negative	rs78150318			chr14:67931241	Lead-SNP			Lead SNP T-allele minor allele (0.030 freq.) - protective PLEK2 (lung, heart) - high TMEM229B (pituitary) - high
					rs7148501	C=T,T=C	0.04	chr14:67914755	Functional	PLEK2 (lung) - high, TMEM229B (pituitary) - high
					rs755782	C=T,T=C	0.04	chr14:67907117	Functional	PLEK2 (heart, lung) - high
rs372812554	T/TTTA	TTTA	risk for young, protective for old	BRCA2 age-interaction	rs372812554			chr3:34507804	Lead-SNP
rs2109815	G/A	A	risk for young, protective for old	BRCA2 age-interaction	rs2109815			chr7:28393925	Lead-SNP
rs35431863	-/A	G	protective for young, risk for old	BRCA2 age-interaction	rs35431863			chr8:62520183	Lead-SNP			Lead SNP G-allele (delA) novel allele (freq 1000g: 0.51, freq in data: 0.49) protective for young, risk for old KRT8P3 - pseudogene (adipose, fibroblasts) -low RN7SKP97 - pseudogene (adipose, fibroblasts) - low
					rs7842321	-=G,A=A	0.19	chr8:62605531	Functional	KRT8P3 (fibroblasts) - low
					rs10090651	-=A,A=G	0.76	chr8:62567467	Functional	RN7SKP97 (adipose) - low
					rs6471961	-=T,A=C	0.12	chr8:62495263	Functional	KRT8P3 (adipose, fibroblasts) - low
					rs4446731	-=T,A=A	0.71	chr8:62597375	Functional	RN7SKP97 (adipose) - low
rs11255420	C/T	T	protective for young, risk for old	BRCA2 age-interaction	rs11255420			chr10:7915592	Lead-SNP			Lead SNP T-allele minor allele (0.25 freq) - protective for young, risk for old ATP5C1 (lung, muscle) - high KIN (nerve) - conflicting
					rs9633771	C=C,T=A	0.85	chr10:8002270	Linked	ATP5C1 (lung) - high
					rs11255419	C=G,T=A	0.82	chr10:7914505	Linked	ATP5C1 (muscle) - high
					rs17143046	C=C,T=G	0.82	chr10:7916765	Linked	ATP5C1 (muscle) - high
					rs17143049	C=A,T=T	0.82	chr10:7916868	Linked	ATP5C1 (muscle) - high
					rs2026396	C=A,T=G	0.82	chr10:7927031	Linked	ATP5C1 (muscle) - high
					rs12219547	C=T,T=C	0.82	chr10:7950997	Functional	ATP5C1 (muscle) - high
					rs11255421	C=C,T=A	0.82	chr10:7915913	Linked	ATP5C1 (muscle) - high
					rs146426060	C=GTT,T=-	0.82	chr10:7916659	Linked	ATP5C1 (muscle) - high
					rs17143050	C=A,T=C	0.82	chr10:7916998	Linked	ATP5C1 (muscle) - high
					rs1018701	C=A,T=G	0.82	chr10:7920190	Linked	ATP5C1 (muscle) - high
					rs975101	C=C,T=T	0.82	chr10:7920634	Linked	ATP5C1 (muscle) - high
					rs2151014	C=A,T=G	0.82	chr10:7920973	Linked	ATP5C1 (muscle) - high
					rs72782738	C=G,T=T	0.82	chr10:7925695	Linked	ATP5C1 (muscle) - high
					rs72782739	C=A,T=G	0.82	chr10:7926153	Linked	ATP5C1 (muscle) - high
					rs17143062	C=A,T=G	0.82	chr10:7927597	Linked	ATP5C1 (muscle) - high
					rs76522141	C=C,T=T	0.82	chr10:7927957	Linked	ATP5C1 (muscle) - high
					rs12217809	C=T,T=C	0.82	chr10:7929169	Linked	ATP5C1 (muscle) - high
					rs72782744	C=C,T=T	0.82	chr10:7930099	Linked	ATP5C1 (muscle) - high
					rs12572952	C=C,T=T	0.82	chr10:7938507	Linked	ATP5C1 (muscle) - high
					rs12569620	C=A,T=G	0.82	chr10:7938508	Linked	ATP5C1 (muscle) - high
					rs75492525		0.82	chr10:7939617	Linked	ATP5C1 (muscle) - high
					rs11255429	C=G,T=T	0.82	chr10:7939894	Linked	ATP5C1 (muscle) - high
					rs11255434	C=T,T=G	0.82	chr10:7947370	Linked	ATP5C1 (muscle) - high
					rs10905243	C=A,T=G	0.82	chr10:7948462	Linked	ATP5C1 (muscle) - high
					rs11255435	C=A,T=G	0.82	chr10:7950347	Linked	ATP5C1 (muscle) - high
					rs12219539	C=T,T=C	0.82	chr10:7950899	Linked	ATP5C1 (muscle) - high
					rs12218246	C=C,T=A	0.82	chr10:7950938	Linked	ATP5C1 (muscle) - high
					rs12218503	C=C,T=T	0.82	chr10:7951180	Linked	ATP5C1 (muscle) - high
					rs10508339	C=A,T=G	0.82	chr10:7951445	Linked	ATP5C1 (muscle) - high
					rs17143090	C=A,T=G	0.82	chr10:7951664	Linked	ATP5C1 (muscle) - high
					rs4749342	C=A,T=G	0.82	chr10:7953467	Linked	ATP5C1 (muscle) - high
					rs4749343	C=C,T=T	0.82	chr10:7953523	Linked	ATP5C1 (muscle) - high
					rs7099564	C=G,T=T	0.82	chr10:7954028	Linked	ATP5C1 (muscle) - high
					rs4749351	C=A,T=T	0.82	chr10:7959507	Linked	ATP5C1 (muscle) - high
					rs17143098	C=T,T=C	0.82	chr10:7954829	Linked	ATP5C1 (muscle) - high
					rs11255418	C=G,T=C	0.81	chr10:7913257	Linked	ATP5C1 (muscle) - high
					rs4749317	C=T,T=A	0.81	chr10:7908897	Linked	ATP5C1 (muscle) - high
					rs4749339	C=G,T=T	0.81	chr10:7949266	Linked	ATP5C1 (muscle) - high
					rs148567090	C=CC,T=-	0.81	chr10:7911207	Linked	ATP5C1 (muscle) - high
					rs4747622	C=T,T=C	0.21	chr10:7929611	Functional	ATP5C1 (muscle), KIN (nerve) - low
					rs58909843	C=C,T=T	0.74	chr10:7974361	Functional	ATP5C1 (muscle) - high
					rs4747643	C=T,T=C	0.13	chr10:7986869	Functional	KIN (nerve) - high
rs141014999	A/G	G	risk for young, protective for old	BRCA2 age-interaction	rs141014999			chr18:6519125	Lead-SNP			no eQTLs
rs551383190	A/C	C	protective	BRCA1-BRCA2 meta-analysis	rs551383190	A = A, C = C		chr1:91487202	Lead-SNP			no eQTLs
rs117422049	G/A	A	risk	BRCA1-BRCA2 meta-analysis	rs145386207	G = T, A = C		chr2:122474977	Lead-SNP			Lead SNP A-allele minor allele (0.009 freq) - high risk CLASP1 (blood) - high CLASP1 (LCL, thyroid, esophagus) - low NIFK (blood, heart, intestine) - high TFCP2L1 (blood, nerve) - low AC018737.3 lincRNA (testis) - high
					rs12711547	G = A, A = G	0.07	chr2:122126649	Functional	CLASP1 (thyroid) - low, AC018737.3 (testis) - high
					rs6541775	G = C, A = T	0.07	chr2:122187367	Functional	CLASP1 (thyroid) - low, TFCP2L1 (blood) - low, AC018737.3 (testis) - high	CLASP1 - high, TFCP2L1 - low
					rs13000440	G = C, A = T	0.1	chr2:122237931	Functional	CLASP1 (thyroid, esophagus) - low	CLASP1 - high
					rs9678017	G = A, A = G	0.1	chr2:122288656	Functional	CLASP1 (thyroid, esophagus) - low	CLASP1 - high
					rs12614155	G = T, A = C	0.07	chr2:122290020	Functional	CLASP1 (LCL, thyroid) - low, AC018737.3 (testis) - high	CLASP1 - high
					rs6732282	G = G, A = T	0.07	chr2:122300643	Functional	CLASP1 (LCL, thyroid) - low, AC018737.3 (testis) - high	CLASP1 - high, NIFK - high
					rs4075344	G = C, A = T	0.07	chr2:122320213	Functional	CLASP1 (LCL, thyroid) - low, AC018737.3 (testis) - high	CLASP1 - high, NIFK - high
					rs10496574	G = T, A = G	0.07	chr2:122349120	Functional	CLASP1 (LCL, thyroid) - low, AC018737.3 (testis) - high	NIFK - high
					rs7589554	G = A, A = G	0.07	chr2:122355900	Functional	CLASP1 (LCL, thyroid) - low, AC018737.3 (testis) - high	NIFK - high
					rs7598007	G = C, A = T	0.07	chr2:122375602	Functional	CLASP1 (LCL, thyroid) - low, AC018737.3 (testis) - high	NIFK - high
					rs34010782	G = -, A = T	0.1	chr2:122392354	Functional	CLASP1 (esophagus) - low, TFCP2L1 (nerve) - low
					rs6541791	G = A, A = T	0.07	chr2:122402544	Functional	CLASP1 (thyroid) - low
					rs3738917	G = T, A = C	0.1	chr2:122408085	Functional	CLASP1 (esophagus) - low, TFCP2L1 (nerve) - low
					rs11122865	G = C, A = T	0.06	chr2:122410168	Functional	CLASP1 (LCL, thyroid) - low, AC018737.3 (testis) - high	NIFK - high
					rs6717212	G = T, A = C	0.06	chr2:122423386	Functional	CLASP1 (LCL, thyroid) - low, AC018737.3 (testis) - high	NIFK - high
					rs10686948	G = -, A = ATTTC	0.06	chr2:122423430	Functional	CLASP1 (LCL, thyroid) - low, AC018737.3 (testis) - high
					rs7595157	G = G, A = A	0.06	chr2:122440240	Functional	CLASP1 (thyroid) - low, AC018737.3 (testis) - high
					rs12616209	G = C, A = T	0.14	chr2:122489374	Functional	AC018737.3 (testis) - high	NIFK - high
					rs78921857	G = A, A = T	0.14	chr2:122495014	Functional	NIFK (intestine) - high, AC018737.3 (testis) - high
					rs55924083	G = A, A = G	0.15	chr2:122536455	Functional	AC018737.3 (testis) - high
					rs6541802	G = A, A = C	0.03	chr2:122563663	Functional	AC018737.3 (testis) - high
					rs6541803	G = T, A = G	0.03	chr2:122563667	Functional	AC018737.3 (testis) - high
rs4879914	C/T	C	risk	BRCA1-BRCA2 meta-analysis	rs4879914	C = C, T = T		chr9:35621336	Lead-SNP	DNAJB5 (breast) - high, CD72 (brain) - low, RP11-331F9.3 (nerve) - low, CCDC107 (fibroblasts) - low		Lead SNP C-allele major allele ( 0.56 freq) - risk DNAJB5 (breast) - high ARHGEF39 (breast, adipose, other) - high TPM2 (blood, other) - low GBA2 (blood) - low RUSC2 (blood) - high C9orf127/TMEM8B (blood) - low TMEM8B (artery) - high CD72 (blood) - high CD72 (brain, testis) - low RP11-331F9.3 - antisense RNA (adipose, other) - low CCDC107 (fibroblasts, skin) - low NPR2 (liver) - low CA9 (brain), …
					rs2153239	C = A, T = G	0.98	chr9:35622925	Linked	DNAJB5 (breast) - high, CD72 (brain, testis) - low, RP11-331F9.3 (nerve) - low, CCDC107 (fibroblasts) - low
					rs4879915	C = C, T = G	0.97	chr9:35630438	Linked	DNAJB5 (breast) - high, CD72 (brain, testis) - low, RP11-331F9.3 (nerve) - low, CCDC107 (fibroblasts) - low	TPM2 - low, GBA2 - low
					rs10972531	C = T, T = C	0.96	chr9:35631423	Linked	DNAJB5 (breast) - high, CD72 (brain, testis) - low, RP11-331F9.3 (nerve) - low	TPM2 - low
					rs2095858	C = T, T = A	0.92	chr9:35616583	Linked	DNAJB5 (breast) - high, CD72 (brain) - low, CCDC107 (fibroblasts) - low	TPM2 - low
					rs72055750	C =-, T = AGTG	0.82	chr9:35610315	Linked	TPM2 (blood) - low, CD72 (brain, testis) - low
					rs7046802	C =T, T = A	0.81	chr9:35622792	Linked	CD72 (brain) - low
					rs71940749	C =-, T = CCCTGCTCTGAGT	0.8	chr9:35610523	Linked	DNAJB5 (breast) - high, TPM2 (blood) - low, CD72 (brain, testis) - low
					rs77506115	C = G, T = A	0.05	chr9:35553793	Functional	CA9 (brain) - low, RP11-112J3.16 (artery) - low
					rs4879907	C = C, T = T	0.25	chr9:35566752	Functional	RUSC2 (blood) - high, CD72 (brain) - low, RP11-331F9.3 (adipose) - low, TESK1 (brain) - low	CD72 - high, GBA2 - low
					rs7036505	C = T, T = C	0.55	chr9:35599066	Functional	CD72 (brain) - low, CCDC107 (fibroblasts) - low
					rs7020122	C = A, T = C	0.76	chr9:35599168	Functional	CD72 (brain) - low
					rs10814256	C = G, T = C	0.76	chr9:35599752	Functional	CD72 (brain) - low
					rs10972524	C = G, T = T	0.75	chr9:35599922	Functional	CD72 (testis, brain) - low
					rs2297876	C = G, T = A	0.28	chr9:35604045	Functional	RUSC2 (blood) - high, CD72 (brain) - low, RP11-331F9.3 (adipose, thyroid) - low, TESK1 (muscle - high, brain - low)	CD72 - high, GBA2 - low
					rs2297877	C = C, T = G	0.55	chr9:35604128	Functional	CD72 (brain) - low	TPM2 - low, GBA2 - low
					rs2275422	C = G, T = A	0.76	chr9:35606884	Functional	CD72 (brain) - low, RP11-331F9.3 (adipose) - low
					rs10814260	C = G, T = A	0.3	chr9:35618523	Functional	RUSC2 (blood) - high, CD72 (brain) - low, RP11-331F9.3 (adipose, thyroid) - low, TESK1 (brain) - low
					rs3138084	C = G, T = A	0.06	chr9:35647347	Functional	CA9 (brain) - low, IL11RA (colon) - low
					rs1538537	C = T, T = A	0.27	chr9:35657169	Functional	ARHGEF39 (breast, adipose, 16 other) - high, TPM2 (blood, 10 other) - low, NPR2 (liver) - low	TPM2 - low
					rs2297879	C = C, T = T	0.26	chr9:35662251	Functional	ARHGEF39 (breast, adipose, 16 other) - high, TPM2 (blood, 10 other) - low, NPR2 (liver) - low	TPM2 - low
					rs2071675	C = A, T = G	0.04	chr9:35673891	Functional	ARHGEF39 (esophagus) - high, TMEM8B (artery) - high	TPM2 - high, C9orf127 - low
					rs41277073	C = G, T = A	0.02	chr9:35757459	Functional	CCDC107 (skin) - high
rs2320070	T/C	T	risk	BRCA1-BRCA2 meta-analysis	rs2320070	T = T, C = C		chr14:22380540	Lead-SNP			Lead SNP T-allele major allele (0.75 freq) - risk TRAV19 (blood) - low TPPP2 (nerve) - low RP11-998D10.5 pseudogene (skin) - high
					rs28501628	T = A, C = G	0.21	chr14:22392283	Functional	TRAV19 (Whole_Blood), RP11-998D10.5 (Skin_Not_Sun_Exposed_Suprapubic)
					rs35379740	T = T, C = G	0.02	chr14:22392838	Functional	TPPP2 (Nerve_Tibial), TRAV19 (Whole_Blood)
					rs61705930	T = C, C = T	0.02	chr14:22402123	Functional	TPPP2 (Nerve_Tibial), TRAV19 (Whole_Blood)
Lead variant with known eQTLs
Lead variant without any known eQTLs
Proxy variant with R2>0.8
Proxy variant with R2<0.8 and D'>0.8
